# Supplementary material for: Chronic Pain and Its Association with Depressive Symptoms and Renal Function in Hypertensive Patients
Source: Int J Environ Res Public Health. 2022 Feb 8;19(3):1899. doi: 10.3390/ijerph19031899 (PMC8835698; doi:10.3390/ijerph19031899)
Supplement: Supplementary file 1 [file ijerph-19-01899-s001.zip]

Archive with 1 entries (1 files):
- ijerph-1552728-supplementary.pdf
